# Supplementary material for: Gastrodin and Gastrodigenin Improve Energy Metabolism Disorders and Mitochondrial Dysfunction to Antagonize Vascular Dementia
Source: Molecules. 2023 Mar 13;28(6):2598. doi: 10.3390/molecules28062598 (PMC10059574; doi:10.3390/molecules28062598)
Supplement: Supplementary file 1 [file molecules-28-02598-s001.zip]

Archive with 1 entries (1 files):
- molecules-2183375-supplementary.pdf
